# Supplementary material for: Effects of handling and short-term captivity: a multi-behaviour approach using red sea urchins, Mesocentrotus franciscanus
Source: PeerJ. 2019 Mar 20;7:e6556. doi: 10.7717/peerj.6556 (PMC6431136; doi:10.7717/peerj.6556)
Supplement: Supplemental Information 1 [file peerj-07-6556-s001.csv]

Date	Day	UrchinID	Treatment	BuddyPair	Distance (cm) travelled in 30 sec (predator flight response)	NumUrchinsDeployedAtBuoy	BuoyNumber	UrchinTestDiameter(mm)	Righting time on release day (sec)	Righting time over 180 sec (0/1) (deployment day)	AggregationScore	Righting time post-24h (sec)	Righting time over 180 sec (0/1) (post 24h)
12-May-16	1	Wild 1	wildcontrol	Faye&Aneesh	40			77	50	0	11
12-May-16	1	Wild 2	wildcontrol	Faye&Aneesh	25			48	30	0	13
12-May-16	1	Wild 3	wildcontrol	Faye&Aneesh	30			48	43	0	12
12-May-16	1	Wild 4	wildcontrol	Faye&Aneesh	30			71	124	0	22
12-May-16	1	Wild 5	wildcontrol	Faye&Aneesh	15			68	50	0	6
12-May-16	1	Wild 6	wildcontrol	Haley&Tasha	17			36.9	56	0	2
12-May-16	1	Wild 7	wildcontrol	Haley&Tasha	7			52.2	62	0	9
12-May-16	1	Wild 8	wildcontrol	Haley&Tasha	17			65.6	36	0	16
12-May-16	1	Wild 9	wildcontrol	Haley&Tasha	4			63.7	44	0	6
12-May-16	1	Wild 10	wildcontrol	Nikos&Jeff	25			46	40	0	27
12-May-16	1	Wild 11	wildcontrol	Nikos&Jeff	10			74	20	0	12
12-May-16	1	Wild 12	wildcontrol	Nikos&Jeff	30			60	15	0	15
12-May-16	1	Wild 13	wildcontrol	Nikos&Jeff	25			77	45	0	15
12-May-16	1	Wild 14	wildcontrol	Nikos&Jeff	20			80	65	0	18
12-May-16	1	Wild 15	wildcontrol	Nikos&Jeff	30			80	30	0	9
13-May-16	2	Wild 20	wildcontrol	Haley&Tasha	2			79.9		1	16
13-May-16	2	Wild 21	wildcontrol	Haley&Tasha	12			59.4	83	0	15
13-May-16	2	Wild 22	wildcontrol	Haley&Tasha	11			65.5		1	20
13-May-16	2	Wild 23	wildcontrol	Haley&Tasha	18			71.6	12	0	22
13-May-16	2	Wild 24	wildcontrol	Faye&Aneesh				72	34	0	21
13-May-16	2	Wild 25	wildcontrol	Faye&Aneesh				64	58	0	20
14-May-16	3	Wild 26	wildcontrol	Haley&Tasha	4			56	45	0	16
14-May-16	3	Wild 27	wildcontrol	Haley&Tasha	20			68	35	0	21
14-May-16	3	Wild 28	wildcontrol	Nikos&Jeff	5				40	0
14-May-16	3	Wild 29	wildcontrol	Nikos&Jeff	15				100	0
14-May-16	3	Wild 30	wildcontrol	Nikos&Jeff	10				10	0
14-May-16	3	Wild 31	wildcontrol	Nikos&Jeff	30				30	0
14-May-16	3	Wild 32	wildcontrol	Faye&Aneesh	33			54	11	0	15
14-May-16	3	Wild 33	wildcontrol	Faye&Aneesh	15			57	101	0	21
16-May-16	4	Wild 34	wildcontrol	Nikos&Jeff	30			64	30	0	6
16-May-16	4	Wild 35	wildcontrol	Nikos&Jeff	30			71	30	0	8
16-May-16	4	Wild 36	wildcontrol	Nikos&Jeff	30			55	40	0	4
16-May-16	4	Wild 37	wildcontrol	Nikos&Jeff	15			73	25	0	14
16-May-16	4	Wild 38	wildcontrol	Faye&Aneesh	37			72	22	0	8
16-May-16	4	Wild 39	wildcontrol	Faye&Aneesh	27			78	79	0	19
16-May-16	4	Wild 40	wildcontrol	Faye&Aneesh	36			72	26	0	9
16-May-16	4	Wild 41	wildcontrol	Faye&Aneesh	30			59	34	0	13
16-May-16	4	Wild 42	wildcontrol	Aari&Jon	24			42	25	0	27
16-May-16	4	Wild 43	wildcontrol	Aari&Jon	40			46	48	0	22
16-May-16	4	Wild 44	wildcontrol	Aari&Jon	22			74	63	0	25
16-May-16	4	Wild 45	wildcontrol	Aari&Jon	22			63	75	0	20
16-May-16	4	Wild 46	wildcontrol	Haley&Tasha	10			75	29	0	9
16-May-16	4	Wild 47	wildcontrol	Haley&Tasha	30			63	105	0	14
16-May-16	4	Wild 48	wildcontrol	Haley&Tasha	24			50	45	0	9
16-May-16	4	Wild 49	wildcontrol	Haley&Tasha	30			65	43	0	8
16-May-16	4	Wild 50	wildcontrol	Spice&Dan	26			56	88	0	12
16-May-16	4	Wild 51	wildcontrol	Spice&Dan	18			51	35	0	21
16-May-16	4	Wild 52	wildcontrol	Spice&Dan	15			60	39	0	9
17-May-16	5	Wild 53	wildcontrol	Faye&Aneesh	23			58	23	0	20
17-May-16	5	Wild 54	wildcontrol	Faye&Aneesh	19			58	63	0	15
17-May-16	5	Wild 55	wildcontrol	Faye&Aneesh	19			61	41	0	22
17-May-16	5	Wild 56	wildcontrol	Faye&Aneesh	25			52	43	0	21
17-May-16	5	Wild 57	wildcontrol	Nikos&Jeff	15			67	45	0	9
17-May-16	5	Wild 58	wildcontrol	Nikos&Jeff	15			56	100	0	6
17-May-16	5	Wild 59	wildcontrol	Nikos&Jeff	10			70	50	0	11
17-May-16	5	Wild 60	wildcontrol	Nikos&Jeff	5			92	35	0	9
17-May-16	5	Wild 61	wildcontrol	Nikos&Jeff	15			69	45	0	6
17-May-16	5	Wild 62	wildcontrol	Nikos&Jeff	5			73	65	0	5
17-May-16	5	Wild 63	wildcontrol	Aari&Jon	25			40		1	17
17-May-16	5	Wild 64	wildcontrol	Aari&Jon	27			72	78	0	27
17-May-16	5	Wild 65	wildcontrol	Haley&Tasha	23			61	73	0	13
17-May-16	5	Wild 66	wildcontrol	Haley&Tasha	10			67	68	0	13
17-May-16	5	Wild 67	wildcontrol	Haley&Tasha	32			81	51	0	20
17-May-16	5	Wild 68	wildcontrol	Haley&Tasha	25			56	16	0	22
12-May-16		H1	handlingcontrol	Aari&Jon		8	5	55	105	0
12-May-16		H2	handlingcontrol	Aari&Jon	22	8	5	57		1	23	47	0
12-May-16		H3	handlingcontrol	Aari&Jon	0	8	5	58		1	17	170	0
12-May-16		H4	handlingcontrol	Aari&Jon	24	8	5	54	112	0	20	41	0
12-May-16		H 5	handlingcontrol	Nikos&Jeff	30	8	1	36	130	0	9	130	0
12-May-16		H 6	handlingcontrol	Nikos&Jeff	5	8	1	61		1	14		1
12-May-16		H 7	handlingcontrol	Nikos&Jeff	20	8	1	45		1	17		1
12-May-16		H8	handlingcontrol	Aari&Jon	9	8	4	51	58	0	10	75	0
12-May-16		H9	handlingcontrol	Aari&Jon	0	8	5	62	80	0	17	40	0
12-May-16		H 10	handlingcontrol	Nikos&Jeff	30	8	1	70	45	0	12	43	0
12-May-16		H 11	handlingcontrol	Nikos&Jeff	15	8	1	56	25	0	8	25	0
12-May-16		H 12	handlingcontrol	Nikos&Jeff	30	8	1	58	78	0	12	78	0
12-May-16		H13	handlingcontrol	Aari&Jon	14	8	4	59		1	10	69	0
12-May-16		H14	handlingcontrol	Aari&Jon	30	8	4	55	143	0	7	120	0
12-May-16		H 15	handlingcontrol	Faye&Aneesh	20	8	3	54	47	0	9	165	0
12-May-16		H 16	handlingcontrol	Faye&Aneesh		8	3	62	110	0
12-May-16		H17	handlingcontrol	Aari&Jon	10	8	5	60	103	0	17	70	0
12-May-16		H18	handlingcontrol	Aari&Jon	27	8	5	51	110	0	24	57	0
12-May-16		H 19	handlingcontrol	Nikos&Jeff	25	8	1	63	105	0	11	105	0
12-May-16		H 20	handlingcontrol	Nikos&Jeff	20	8	1	69		1	18		1
12-May-16		H21	handlingcontrol	Aari&Jon	26	8	4	47	65	0	13	22	0
12-May-16		H22	handlingcontrol	Aari&Jon	30	8	4	37		1	14	59	0
12-May-16		H23	handlingcontrol	Aari&Jon	15	8	4	57		0	12	65	0
12-May-16		H 24	handlingcontrol	Faye&Aneesh	23	8	3	56	112	0	7	51	0
12-May-16		H 25	handlingcontrol	Faye&Aneesh		8	3	57	95	0
12-May-16		H 26	handlingcontrol	Nikos&Jeff	12	6	2	47	165	0	25		1
12-May-16		H 27	handlingcontrol	Nikos&Jeff	0	6	2	42	45	0	12	45	0
12-May-16		H 28	handlingcontrol	Nikos&Jeff	15	6	2	31	125	0	12	45	0
12-May-16		H 29	handlingcontrol	Nikos&Jeff	15	6	2	37		1	10		1
12-May-16		H 30	handlingcontrol	Nikos&Jeff	15	6	2	25		1	9		1
12-May-16		H33	handlingcontrol	Aari&Jon	22	8	5	23	85	0	15	75	0
12-May-16		H34	handlingcontrol	Aari&Jon	11	8	4	50	176	0	10	73	0
12-May-16		H35	handlingcontrol	Aari&Jon	22	8	4	54	58	0	14	50	0
12-May-16		H 36	handlingcontrol	Faye&Aneesh	4	8	3	65	105	0	9	172	0
12-May-16		H 37	handlingcontrol	Faye&Aneesh		8	3	59		1
12-May-16		H 38	handlingcontrol	Faye&Aneesh		8	3	48	130	0
12-May-16		H 39	handlingcontrol	Faye&Aneesh	23	8	3	51	47	0	4	118	0
12-May-16		H 40	handlingcontrol	Nikos&Jeff	5	6	2	61	60	0	9	60	0
13-May-16		A 1	1daycaptive	Faye&Aneesh	25	8	3	47		1	15		1
13-May-16		A 2	1daycaptive	Haley&Tasha		8	2	60	70	0
13-May-16		A 3	1daycaptive	Faye&Aneesh	20	8	3	55		1	15	87	0
13-May-16		A 4	1daycaptive	Haley&Tasha	5	8	2	78	112	0	21	20	0
13-May-16		A5	1daycaptive	Aari&Jon	32	8	5	60	125	0	26	50	0
13-May-16		A 6	1daycaptive	Nikos&Jeff	20	8	1	64	65	0		95	0
13-May-16		A 7	1daycaptive	Nikos&Jeff	20	8	1	70	40	0	9		1
13-May-16		A8	1daycaptive	Spice&Dan	4	8	4	47	180	0	21	180	0
13-May-16		A 9	1daycaptive	Faye&Aneesh		8	3	61	54	0	15	61	0
13-May-16		A10	1daycaptive	Spice&Dan	17	8	4	74	180	0	21	30	0
13-May-16		A 11	1daycaptive	Nikos&Jeff	9	8	1	63		1	10		1
13-May-16		A12	1daycaptive	Aari&Jon		8	5	58	115	0
13-May-16		A 13	1daycaptive	Haley&Tasha	15	8	2	53	100	0	21	70	0
13-May-16		A14	1daycaptive	Aari&Jon	18	8	5	68	116	0	28	45	0
13-May-16		A15	1daycaptive	Spice&Dan	22	8	4	65	28	0	9	65	0
13-May-16		A 16	1daycaptive	Faye&Aneesh	32	8	3	44	53	0	15	107	0
13-May-16		A 17	1daycaptive	Haley&Tasha	0	8	2	60	45	0	21	125	0
13-May-16		A18	1daycaptive	Aari&Jon	21	8	5	66	114	0	7	77	0
13-May-16		A19	1daycaptive	Aari&Jon	21	8	5	67	115	0	14	70	0
13-May-16		A20	1daycaptive	Aari&Jon		8	5	57	52	0
13-May-16		A 21	1daycaptive	Faye&Aneesh		8	3	72	61	0	15
13-May-16		A 22	1daycaptive	Nikos&Jeff	9	8	2	50	95	0	10	35	0
13-May-16		A23	1daycaptive	Spice&Dan	19	8	4	92	106	0	21	50	0
13-May-16		A 24	1daycaptive	Nikos&Jeff	14	8	1	71	135	0		115	0
13-May-16		A 25	1daycaptive	Haley&Tasha	10	8	2	58	108	0	21	40	0
13-May-16		A26	1daycaptive	Spice&Dan	28	8	4	64	180	0	21	34	0
13-May-16		A27	1daycaptive	Spice&Dan	14	8	4	49	65	0	21	148	0
13-May-16		A 28	1daycaptive	Faye&Aneesh		8	3	70	53	0
13-May-16		A 29	1daycaptive	Nikos&Jeff	10	8	1	56	120	0	10	145	0
13-May-16		A30	1daycaptive	Spice&Dan	15	8	4	57	15	0	8	64	0
13-May-16		A 31	1daycaptive	Faye&Aneesh		8	3	58	78	0	15	60	0
13-May-16		A32	1daycaptive	Aari&Jon	3	8	5	69	85	0	17	150	0
13-May-16		A 33	1daycaptive	Nikos&Jeff	6	8	1	79	140	0	10	65	0
13-May-16		A 34	1daycaptive	Nikos&Jeff	15	8	1	67		0	21	75	0
13-May-16		A 35	1daycaptive	Haley&Tasha	10	8	2	88		1	21
13-May-16		A 36	1daycaptive	Nikos&Jeff	17	8	2	56	45	0	10	90	0
13-May-16		A37	1daycaptive	Spice&Dan	12	8	4	46	143	0	21	120	0
13-May-16		A38	1daycaptive	Aari&Jon	21	8	5	59	125	0	20	40	0
13-May-16		A 39	1daycaptive	Faye&Aneesh	21.5	8	3	70	108	0	18	101	0
13-May-16		A 40	1daycaptive	Haley&Tasha		8	2	40		1
13-May-16		B 1	2daycaptive	Faye&Aneesh		8	3	70	80	0	15
13-May-16		B 2	2daycaptive	Faye&Aneesh	22	8	3	48	159	0	18		1
13-May-16		B3	2daycaptive	Aari&Jon	0	8	5	58		1	14		1
13-May-16		B 4	2daycaptive	Nikos&Jeff	10	8	2	59	60	0		25	0
13-May-16		B5	2daycaptive	Aari&Jon	13	8	5	65	85	0	17	100	0
13-May-16		B6	2daycaptive	Spice&Dan	11	8	4	60	160	0	20	73	0
13-May-16		B7	2daycaptive	Spice&Dan	23	8	4	55	85	0	20	180	0
13-May-16		B8	2daycaptive	Aari&Jon	0	8	5	89	80	0	28	45	0
13-May-16		B 9	2daycaptive	Nikos&Jeff	12	8	2	57	90	0	10	155	0
13-May-16		B 10	2daycaptive	Nikos&Jeff	14	8	2	68	55	0
13-May-16		B 11	2daycaptive	Faye&Aneesh	20	8	3	83	74	0	15	54	0
13-May-16		B12	2daycaptive	Aari&Jon	17	8	5	56	85	0	12	48	0
13-May-16		B 13	2daycaptive	Faye&Aneesh	26	8	3	63	99	0	17	38	0
13-May-16		B 14	2daycaptive	Nikos&Jeff	17	8	2	57		1	10	100	0
13-May-16		B15	2daycaptive	Aari&Jon	16	8	5	70	71	0	23	45	0
13-May-16		B16	2daycaptive	Spice&Dan	8	8	4	58	78	0	20	63	0
13-May-16		B 17	2daycaptive	Nikos&Jeff	11	8	2	63	80	0	10	30	0
13-May-16		B18	2daycaptive	Spice&Dan	23	8	4	54	21	0	21	40	0
13-May-16		B19	2daycaptive	Spice&Dan		8	4	68	104	0	25
13-May-16		B 20	2daycaptive	Haley&Tasha	10	8	2	59	72	0	15
13-May-16		B21	2daycaptive	Aari&Jon	13	8	5	75	74	0	14	75	0
13-May-16		B22	2daycaptive	Aari&Jon	19	8	5	69	88	0	14	48	0
13-May-16		B 23	2daycaptive	Nikos&Jeff	9	8	2	43	140	0	10	45	0
13-May-16		B 24	2daycaptive	Haley&Tasha		8	2	76	120	0
13-May-16		B25	2daycaptive	Spice&Dan	13	8	4	88	67	0	10	77	0
13-May-16		B 26	2daycaptive	Nikos&Jeff		8	2	70	20	0	11	135	0
13-May-16		B 27	2daycaptive	Haley&Tasha	30	8	2	57	154	0	21	90	0
13-May-16		B 28	2daycaptive	Faye&Aneesh	24	8	3	59	127	0	15	106	0
13-May-16		B 29	2daycaptive	Haley&Tasha		8	2	58	82	0
13-May-16		B 30	2daycaptive	Haley&Tasha	30	8	2	58		1	21	45	0
13-May-16		B 31	2daycaptive	Nikos&Jeff	7	8	2	50	60	0	10	60	0
13-May-16		B 32	2daycaptive	Haley&Tasha		8	2	50		1
13-May-16		B 33	2daycaptive	Faye&Aneesh	19	8	3	54	67	0	15	66	0
13-May-16		B 34	2daycaptive	Faye&Aneesh		8	3	95		1
13-May-16		B 35	2daycaptive	Haley&Tasha		8	2	65		1	40
13-May-16		B36	2daycaptive	Spice&Dan	37	8	4	62	132	0	15	25	0
13-May-16		B37	2daycaptive	Spice&Dan	13	8	4	65	101	0	8	88	0
13-May-16		B38	2daycaptive	Haley&Tasha		8	2	70	47	0
13-May-16		B39	2daycaptive	Aari&Jon	21	8	5	61		1	26	52	0
13-May-16		B40	2daycaptive	Faye&Aneesh	24	8	3	63	60	0	15	50	0
16-May-16		C1	3daycaptive	Haley&Tasha	14	8	2	61	45	0	20	15	0
16-May-16		C2	3daycaptive	Haley&Tasha	14	8	2	64	97	0	11	71	0
16-May-16		C3	3daycaptive	Faye&Aneesh	27	8	3	64	54	0	17	34	0
16-May-16		C4	3daycaptive	Aari&Jon		8	5	73	105	0	28
16-May-16		C5	3daycaptive	Haley&Tasha	10	8	2	74	73	0	23	57	0
16-May-16		C6	3daycaptive	Faye&Aneesh		8	3	59	46	0
16-May-16		C7	3daycaptive	Nikos&Jeff		8	1	58	90	0
16-May-16		C8	3daycaptive	Spice&Dan		8	4	70	102	0	26
16-May-16		C9	3daycaptive	Spice&Dan	29	8	4	69	112	0	16	109	0
16-May-16		C10	3daycaptive	Haley&Tasha	25	8	2	61	152	0	19	54	0
16-May-16		C11	3daycaptive	Nikos&Jeff	5	8	1	76	120	0	5	25	0
16-May-16		C12	3daycaptive	Haley&Tasha	2	8	2	57	26	0	18	56	0
16-May-16		C13	3daycaptive	Spice&Dan		8	4	67	33	0	26	46	0
16-May-16		C14	3daycaptive	Aari&Jon	3	8	5	73	65	0	28	72	0
16-May-16		C15	3daycaptive	Haley&Tasha	4	8	2	64	55	0	19	126	0
16-May-16		C16	3daycaptive	Faye&Aneesh	17	8	1	57	42	0	14	55	0
16-May-16		C17	3daycaptive	Aari&Jon	17	8	5	65	47	0	16		1
16-May-16		C18	3daycaptive	Spice&Dan		8	4	60	67	0	19	151	0
16-May-16		C19	3daycaptive	Nikos&Jeff	10	8	1	68	90	0	5	60	0
16-May-16		C20	3daycaptive	Aari&Jon	56	8	5	66	72	0	17	102	0
16-May-16		C21	3daycaptive	Haley&Tasha	14	8	2	69	30	0	19	77	0
16-May-16		C22	3daycaptive	Nikos&Jeff	15	8	1	67	45	0	11	35	0
16-May-16		C23	3daycaptive	Aari&Jon	22	8	5	60	65	0	16	35	0
16-May-16		C24	3daycaptive	Faye&Aneesh		8	3	66	59	0
16-May-16		C25	3daycaptive	Nikos&Jeff	10	8	1	65	40	0	5	40	0
16-May-16		C26	3daycaptive	Faye&Aneesh	39	8	3	62	80	0	15	53	0
16-May-16		C27	3daycaptive	Nikos&Jeff	10	8	1	63	110	0	5	50	0
16-May-16		C28	3daycaptive	Spice&Dan	19	8	4	58	142	0	13	118	0
16-May-16		C29	3daycaptive	Spice&Dan	14	8	4	57		1	26	65	0
16-May-16		C30	3daycaptive	Haley&Tasha	14	8	2	68		1	19	8	0
16-May-16		C31	3daycaptive	Aari&Jon	20	8	5	52	102	0	28	60	0
16-May-16		C32	3daycaptive	Spice&Dan	22	8	4	65	65	0	17	22	0
16-May-16		C33	3daycaptive	Faye&Aneesh	22	8	3	83	86	0	12	65	0
16-May-16		C34	3daycaptive	Spice&Dan	16	8	4	66	40	0
16-May-16		C35	3daycaptive	Nikos&Jeff	10	8	1	59	35	0	5	40	0
16-May-16		C36	3daycaptive	Faye&Aneesh	21	8	3	60	83	0	0
16-May-16		C37	3daycaptive	Nikos&Jeff	20	8	1	67	115	0	11	120	0
16-May-16		C38	3daycaptive	Aari&Jon	0	8	5	53	120	0	28	78	0
16-May-16		C39	3daycaptive	Faye&Aneesh		8	3	67	56	0
16-May-16		C40	3daycaptive	Aari&Jon	24	8	5	68	75	0	15	105	0
16-May-16		D1	4daycaptive	Haley&Tasha	17	8	2	43	89	0	19	95	0
16-May-16		D2	4daycaptive	Spice&Dan	27	8	4	68	46	0	20	102	0
16-May-16		D3	4daycaptive	Spice&Dan	8	8	4	74	67	0	20	180	0
16-May-16		D4	4daycaptive	Nikos&Jeff	10	8	1	37	120	0	6	120	0
16-May-16		D5	4daycaptive	Spice&Dan	15	8	4	58	62	0	26	85	0
16-May-16		D6	4daycaptive	Nikos&Jeff	15	8	1	40	30	0	6	60	0
16-May-16		D7	4daycaptive	Aari&Jon	15	8	5	50	122	0	26	40	0
16-May-16		D8	4daycaptive	Aari&Jon	60	8	5	69	125	0	27	75	0
16-May-16		D9	4daycaptive	Faye&Aneesh	24	8	3	59	50	0
16-May-16		D10	4daycaptive	Aari&Jon	17	8	5	47		1	20	42	0
16-May-16		D11	4daycaptive	Haley&Tasha	7	8	2	53		1	19	76	0
16-May-16		D12	4daycaptive	Nikos&Jeff	15	8	1	37	120	0	5	15	0
16-May-16		D13	4daycaptive	Spice&Dan	18	8	4	44	53	0	28	115	0
16-May-16		D14	4daycaptive	Nikos&Jeff	20	8	1	40	80	0	6	35	0
16-May-16		D15	4daycaptive	Faye&Aneesh	30	8	3	45	118	0	13	120	0
16-May-16		D16	4daycaptive	Faye&Aneesh	27	8	3	38	56	0	15	46	0
16-May-16		D17	4daycaptive	Nikos&Jeff	30	8	1	44	45	0	6	15	0
16-May-16		D18	4daycaptive	Haley&Tasha	20	8	2	60	75	0	14	108	0
16-May-16		D19	4daycaptive	Nikos&Jeff	15	8	1	53	120	0	6	15	0
16-May-16		D20	4daycaptive	Aari&Jon	11	8	5	43	75	0	11	112	0
16-May-16		D21	4daycaptive	Haley&Tasha	17	8	2	63	70	0	23	72	0
16-May-16		D22	4daycaptive	Spice&Dan	18	8	4	65	96	0	26	65	0
16-May-16		D23	4daycaptive	Spice&Dan		8	4		45	0
16-May-16		D24	4daycaptive	Nikos&Jeff	15	8	1	56	50	0	5	90	0
16-May-16		D25	4daycaptive	Aari&Jon	21	8	5	60	120	0	28	57	0
16-May-16		D26	4daycaptive	Nikos&Jeff		8	1		25	0	9
16-May-16		D27	4daycaptive	Faye&Aneesh		8	3	65	50	0
16-May-16		D28	4daycaptive	Haley&Tasha	23	8	2	69	70	0	19	43	0
16-May-16		D29	4daycaptive	Spice&Dan	15	8	4	79	80	0	26	85	0
16-May-16		D30	4daycaptive	Haley&Tasha	12	8	2	59	72	0	19	80	0
16-May-16		D31	4daycaptive	Faye&Aneesh	35	8	3	52	66	0	17		1
16-May-16		D32	4daycaptive	Faye&Aneesh		8	3	58	69	0
16-May-16		D33	4daycaptive	Spice&Dan	9	8	4	61		1	16	180	0
16-May-16		D34	4daycaptive	Haley&Tasha	17	8	2	60	85	0	21	18	0
16-May-16		D35	4daycaptive	Aari&Jon	25	8	5	50		1	26	73	0
16-May-16		D36	4daycaptive	Aari&Jon	26	8	5	69	107	0	26	58	0
16-May-16		D37	4daycaptive	Faye&Aneesh	26	8	3	46	45	0	15	68	0
16-May-16		D38	4daycaptive	Haley&Tasha	23	8	2	50	140	0	19	45	0
16-May-16		D39	4daycaptive	Faye&Aneesh		8	3	59	55	0	12	54	0
16-May-16		D40	4daycaptive	Aari&Jon	25	8	5	51	177	0	26	70	0
