# Supplementary material for: Effects of handling and short-term captivity: a multi-behaviour approach using red sea urchins, Mesocentrotus franciscanus
Source: PeerJ. 2019 Mar 20;7:e6556. doi: 10.7717/peerj.6556 (PMC6431136; doi:10.7717/peerj.6556)
Supplement: Supplemental Information 2 [file peerj-07-6556-s002.csv]

UrchinID	Test Diameter (mm)	Day of captivity	Tag status	Righting Time (sec)
1	35	1	tagged	333
1	35	1	untagged	269
1	35	5	tagged	57
1	35	5	untagged	51
2	29	1	tagged	261
2	29	1	untagged	436
2	29	5	tagged	20
2	29	5	untagged	327
3	29	1	tagged	201
3	29	1	untagged	328
3	29	5	tagged	399
3	29	5	untagged	69
4	40	1	tagged	321
4	40	1	untagged	705
4	40	5	tagged	136
4	40	5	untagged	155
5	29.3	1	tagged	84
5	29.3	1	untagged	210
5	29.3	5	tagged	655
5	29.3	5	untagged	185
6	40	1	tagged	110
6	40	1	untagged	152
6	40	5	tagged	44
6	40	5	untagged	119
7	52.5	1	tagged	52
7	52.5	1	untagged	62
7	52.5	5	tagged	121
7	52.5	5	untagged	442
8	49	1	tagged	40
8	49	1	untagged	72
8	49	5	tagged	269
8	49	5	untagged	98
9	49	1	tagged	86
9	49	1	untagged	31
9	49	5	tagged	200
9	49	5	untagged	107
10	57.5	1	tagged	61
10	57.5	1	untagged	42
10	57.5	5	tagged	66
10	57.5	5	untagged	50
11	53	1	tagged	147
11	53	1	untagged	123
11	53	5	tagged	78
11	53	5	untagged	104
12	46	1	tagged	283
12	46	1	untagged	69
12	46	5	tagged	19
12	46	5	untagged	55
13	41	1	tagged	294
13	41	1	untagged	182
13	41	5	tagged	50
13	41	5	untagged	97
14	39	1	tagged	114
14	39	1	untagged	143
14	39	5	tagged	157
14	39	5	untagged	255
15	67.2	1	tagged	37
15	67.2	1	untagged	54
15	67.2	5	tagged	429
15	67.2	5	untagged	209
16	70	1	tagged	107
16	70	1	untagged	26
16	70	5	tagged	78
16	70	5	untagged	172
17	66.3	1	tagged	40
17	66.3	1	untagged	37
17	66.3	5	tagged	118
17	66.3	5	untagged	86
18	62	1	tagged	58
18	62	1	untagged	107
18	62	5	tagged	258
18	62	5	untagged	160
19	51	1	tagged	209
19	51	1	untagged	152
19	51	5	tagged	104
19	51	5	untagged	217
20	47	1	tagged	55
20	47	1	untagged	72
20	47	5	tagged	161
20	47	5	untagged	51
